# Supplementary material for: Monocyte-derived dendritic cells can be detected in urine of kidney transplant recipients with pathogenic asymptomatic bacteriuria
Source: Front Transplant. 2024 Jun 12;3:1366104. doi: 10.3389/frtra.2024.1366104 (PMC11235355; doi:10.3389/frtra.2024.1366104)
Supplement: Supplementary file 2 [file Datasheet2.xlsx]

## Sheet: Sheet1
List of antibody conjugates
Category	specificity	Name	Label	Origin Isotype	Clone	Company
CD antigens	anti-human	CD1c (BDCA-1)	FITC	mouse IgG2a	AD5-8E7	Miltenyi
CD antigens	anti-human	CD141 (BDCA-3)	APC	mouse IgG1	AD5-14H12	Miltenyi
CD antigens	anti-human	CD209 (DC-SIGN)	PE	mouse IgG1	DCN47.5	miltenyi
CD antigens	anti-human	CD14	PerCP/Cy5.5	mouse IgG1	HCD14	Biolegend
CD antigens	anti-human	CD11b	Alexa Fluor 700	mouse IgG1	ICRF44	BD
CD antigens	anti-human	CD16	Krome Orange	mouse IgG1	3G8	Beckman Coulter
HLA antigen	anti-human	HLA-DR	PE/Cy7	mouse IgG1	IMMU357	Beckman Coulter
CD antigens	anti-human	CD56	Pacific Blue	mouse IgG1	HCD56	BioLegend
CD antigens	anti-human	CD19	Pacific Blue	mouse IgG1	HIB19	BioLegend
CD antigens	anti-human	CD3	Pacific Blue	mouse IgG1	UCHT1	BD
CD antigens	anti-human	CD66b	Pacific Blue	mouse IgM	610F5	Biolegend
